# Supplementary material for: Chromosomal microarray analysis in the genetic evaluation of 279 patients with syndromic obesity
Source: Mol Cytogenet. 2018 Feb 5;11:14. doi: 10.1186/s13039-018-0363-7 (PMC5800070; doi:10.1186/s13039-018-0363-7)
Supplement: Supplementary file 1 — Full description of clinical findings in patients enrolled in this study. (XLSX 71 kb) [file 13039_2018_363_MOESM1_ESM.xlsx]

## Sheet: Plan1
Patients	gender	age	Obesity	BMI	BMI percentile*	BMI Z-scores	Percentage of the 95th percentile	tall stature ≥+2 SD	tendency, tall stature >+1-2 SD	short stature <-2 SD	tendency, short stature <-1-2 SD	macrocephaly ≥+2 SD	tendency, macrocephaly >1-2 SD	microcephaly <-2 SD	tendency, microcephaly <1-2 SD	developement	motor skills	language	infantile hypotonia	feeding difficulties infancy	seizures	hearing impairment	hyperphagia	behavioral abnormality				caniofacial dysmorphisms	ophtalmic/visual problems				tooth abnormalities	abnormality of the nipples	skin conditions	skeletal abnormalities		abnormal external genitalia	endocrine/metabolic alterations	cardiac abnormalities	brain abnormalities	Others
																								autism spectrum disorders	sleep problems	abnormal emotion/affect behavior	others		strabismus	myopia	astigmatism	others				hands/feet abnormalities	skeletal deformities
1	F	5y	Referred by obesity	n/a	n/a	n/a	n/a	n/a	n/a	n/a	n/a	n/a	n/a	n/a	n/a	developmental delay
2	F	34y	x	59.1	n/a	n/a	n/a				-1.43	n/a	n/a	n/a	n/a	global developmental delay/intelectual disability	difficulty walking	dyslexia	x	x								synophris	x	x				extra nipples				genital hypoplasia				hepatic steatosis
3	F	14y 10m	x	26.8	93,3th	1.5	n/a			-3.1				-3.66		developmental delay/severe intelectual disability	ataxic walk			x	x					inappropriate laughter		brachycephaly, synophris, deep-set eyes, prominent nasal bridge, prognathism	x		x	nystagmo, hypermetrophy				short foot
4	F	6y 2m	x	19.7	96,8th	1.8	<120%								-1.51	global developmental delay	walk delay	absent speech		x	x		compulsive			aggressive behavior		1p36 deletion facial appearance										hypoplasia of labia majora			abnormal brain TC scan
5	M	11y 11m	x	30.8	99th	2.3	>120%		1.25			2.34				developmental delay/intelectual disability		delayed speech/language development	x			x			x		hyperactivity					ptosis										advanced bone age, right-sided hemiparesis
6	F	15y	x	37.1	99,1th	2.3	>130%					4.3				developmental delay/intelectual disability	walk delay	delayed speech/language development	x				food-seeking					brachycephaly, high forehead		x		nystagmo				5th finger clinodactyly
7	F	8y 8m	x	33.2	99,7th	2.7	>150%		1.51			n/a	n/a	n/a	n/a	developmental delay/intelectual disability		severe language delay					insatiable	pervasive developmental disorder		impulsivity	hyperorality, agitation	no											signs of precocious puberty			advanced bone age
8	M	6y 8m	x	28.8	99,9th	3	>150%		1.9			2.29				learning difficulties		language impairment									hyperactivity, echolalia											genital hypoplasia
9	F	7y 6m	x	22.6	98,2th	2.1	<120%									developmental delay/learning difficulties		expressive language disorder				x	food-seeking			aggressive behavior		tall broad forehead, almond-shaped palpebral fissures, long eyelashes, epicanthus, telecanthus, large ears, short nose, upturned nasal tip, full lips	x				widely-spaced teeth					hypoplasia of labia minora			pituitary adenoma
10	F	8y	x	29.1	99,5th	2.6	>140%						1.05			developmental delay/learning difficulties		delayed speech/language development	x									dolicocephaly, prominent metopic suture, epicanthus, high arched-eyebrow, microtia, prominent ears						inverted and widely-spaced	hirsutism	short digits, pes planus, broad hallux, 2-3 toe syndactyly	wrist and hand hypermobility
11	M	21y	Referred by obesity	n/a	n/a	n/a	n/a					n/a	n/a	n/a	n/a	developmental delay		absent speech	x				x					hypoplasic low-set ears, micrognathia					supernumerary teeth					cryptorchidism, micropenis
12	M	10y 11m	x	29.8	99th	2.3	>120%					2.71				developmental delay/intelectual disability	difficulty walking	language impairment	x		x		x					x (non-specified)						inverted nipples				cryptorchidism				muscle dystrophic alterations
13	F	9y	x	24.7	98,2th	2.1	<120%		1.87			n/a	n/a	n/a	n/a
14	F	5y 3m	x	24	99,7th	2.7	>130%									globa ldevelopmental delay/intelectual disability	walk delay	delayed speech/language development									x (non-specified)	thin and elongated eyebrow, prominent ears								clubfoot
15	M	10y	x	31	99,3th	2.5	1.4				-1.8					developmental delay/learning difficulties		language impairment	x				x					brachycephaly, narrow forehead, rounded face, almond-shaped palpebral fissures, microtia, thin upper lip								brachydactyly of fingers	asymmetry of lower limbs		central hypothyroidism		no
16	F	15y	x	40.5	99,4th	2.5	>140%			-2.8					-1.07
17	M	6y	x	30.6	99,9th	3.4	>160%					n/a	n/a	n/a	n/a	learning difficulties							x					small bitemporal diameter, almond-shaped eyes, thin upper lip, prominent ears											hypogonadism
18	M	6y 10m	x	33.4	99th	2.24	>170%	2.05				2.24				developmental delay/cognitive deficit	walk delay	language impairment	x	x	x		obsessive		x			brachycephaly, rounded facies, large ears, beaked nose (small), thin upper lip							hypomelanosis	5th finger clinodactyly, pes planus		cryptorchidism, micropenis
19	M	6y 4m	x	25.8	99,8th	2.9	>130%	2.16				3.78						language impairment								aggressive, impulsivity, anxiety	attention seeking									metatarsus adductus	hip dysplasia				abnormal brain MRI
20	F	11y	x	26.7	97,6th	2	<120%					n/a	n/a	n/a	n/a	developmental delay			x				x					macro-retrognathia														heart murmurs
21	F	12 mo	x		81,1th	0.9	n/a									global developmental delay	non-ambulatory	absent speech										brachycephaly, depressed nasal bridge								dysplastic toenails
22	M	17y	x	28.7	95,7th	1.7	<120%					2.02				developmental delay			x		x			x			hallucinations, stereotypy	hypertelorism, everted lower eyelids							palmar hyperkeratosis	pes planus
23	F	9y 5m	x	31.1	99,5th	2.5	>130%	2.18				n/a	n/a	n/a	n/a	developmental delay		speech delay and articulation problems	x				x				x (non-specified)												precocious puberty
24	M	14y	x	28.7	97,6th	2	<120%			-2.1						developmental delay/intelectual disability		language impairment				x						dolicocephaly, preauricular fistulas, upslanting palpebral fissures, microphthalmia, flat nasal bridge, maxillary hypoplasia, small oral aperture		x		visual impairment				finger camptodactyly			hypothyroidism		abnormal brain MRI
25	M	8y	x	25.4	99,2th	2.4	>120%
26	F	10y	x	22.1	93,4th	1.5	n/a	3.3				5.12				developmental delay		delayed speech/language development										long face														uterine malformation
27	F	4y 7m	no (overeating)	13.9	10,6th	-1.3	n/a				-1.67			-2.03		cognitive deficit	walk delay	poor language development	hypertonic		x		food seeking				hyperactivity	big eyes, long eyelashes, triangular chin, smouth philtrum, thick lower lip								pes planus
28	F	7y	x	20.5	96,6th	1.8	<120%									global developmental delay		language impairment	x				x				attention deficit hyperactivity disorder	deep-set eyes, straight eyebrows, thick earlobe
29	M	12y	x	30.4	98,8th	2.3	>120%					2.93				learning difficulties	walk delay	delayed speech/language development		x	x		insatiable					deep-set eyes, epicanthus, large ears						mamilar hypertelorism		5th finger clinodactyly	congenital scoliosis	webbed penis
30	M	8y 5m	Referred by obesity	n/a	n/a	n/a	n/a	n/a	n/a	n/a	n/a	n/a	n/a	n/a	n/a	global developmental delay		articulation problems					x				x (non-specified)	x (non-specified)									scoliosis
31	M	11y	x	42.2	99,7th	2.8	>180%					3.35				intelectual disability			no				x		x		x (non-specified)	deep-set eyes, hypertelorism, tented upper lip								short digits, 2-3 toe syndactyly		micropenis
32	M	6y 8m	x	31.2	99,9th	3.1	>160%		1.13							global developmental delay	walk delay	delayed speech/language development	x				compulsive					broad and square-shaped face, deep-set eyes, flattened mid-face, full cheeks, down-turned mouth
33	F	7y 3m	x	21.9	97,9th	2	<120%				-1.39					globa ldevelopmental delay/intelectual disability	walk delay	language impairment		x					x			synophris, high arched-palate	x	x	x					2-3 finger syndactyly, deviated thumb	asymmetry of lower limbs	hypoplasia of labia minora
34	F	8y 6m	x	25.9	98,9th	2.3	>120%						1.72			learning difficulties		dyslexia					x		x		attention deficit			x
35	M	10y	x	28.1	99th	2.3	>120%					3.63				developmental delay		language impairment	x			x	compulsive		x		x (non-specified)	PWS-like appearance
36	M	9y	x	22.2	96,8th	1.8	<120%								-1.96	globa ldevelopmental delay/intelectual disability		poor language development	x								x (non-specified)	brachycephaly, deep-set eyes, micro-retrognathia								5th finger clinodactyly		genital hypoplasia, cryptorchidism
37	F	8y	x	22.3	97,4th	1.9	<120%				-1.71				-1.31	intelectual disability		language impairment										brachycephaly								short digits				mitral insufficiency		advanced bone age
38	F	18y	x	41.5	99th	2.3	>130%				-3.22				-1.22	developmental delay/cognitive deficit		delayed speech/language development					no				x (non-specified)	synophris			x				facial hypertrichosis	5th finger clinodactyly
39	F	8y 6m	Referred by obesity	n/a	n/a	n/a	n/a	n/a	n/a	n/a	n/a	n/a	n/a	n/a	n/a				x	x			x					x (non-specified)
40	M	3y 4m	x	34.7	99,9th	6.6	>190%			-6.39					-1.16	global developmental delay	walk delay	poor language development	x									x (non-specified)								tapered fingers						myotonic dystrophy
41	M	9y	x	32.5	99,6th	2.6	>150%		1.51			2.6				moderate/severe intelectual disability	poor coordination	delayed speech/language development	x				x			irritability, anxiety	attention deficit hyperactivity disorder	SMS-like appearance							facial erythema				hypogonadism
42	M	13 mo	x	n/a	77,3th	0.7	n/a				-1.61					developmental delay			x									dolicocephaly, prominent cheeks, overfolded helix													malformation of cortical development	pulmonary atelectasis
43	M	18y	Referred by obesity	n/a	n/a	n/a	n/a	n/a	n/a	n/a	n/a	n/a	n/a	n/a	n/a	mild intelectual disability	walk delay		x				no					bulbous nose, prominent ears, thin and tented upper lip, micro-retrognathia					prominent upper incisors		melanocytic nevus, hyperkeratosis	short digits	enlarged thorax	penoscrotal transposition, micropenis				facial diplegia
44	M	5y 10m	x	27.9	99,9th	3.3	>150%	2.7				n/a	n/a	n/a	n/a	developmental delay/mild intelectual disability											echolalia	hypoplastic ears					microdontia					genital hypoplasia
45	F	7y 11m	x	24.8	98,9th	2.3	>120%		1.25			n/a	n/a	n/a	n/a	developmental delay	difficulty walking	dyslexia			x				x		obsessive-compulsive disorder						widely-spaced upper incisors (macrodontia)							atrial septal defect
46	F	2y 8m	x	17.7	85th	n/a	n/a	n/a	n/a	n/a	n/a	n/a	n/a	n/a	n/a	global developmental delay	non-ambulatory	absent speech	x		x							brachycephaly, deep-set eyes				visual impairment					joint hypermobility
47	M	15y	x	39.5	99,6th	2.7	>140%					n/a	n/a	n/a	n/a	globa ldevelopmental delay/intelectual disability	unsteady gait	absent speech	x						x		inappropriate behavior	SMS-like appearance	x									micropenis	hyperprolactinemia
48	M	2y 5m	x	24.4	99,9th	3.8	1.3				-1.04			-2.7		developmental delay			x	x	x		x		x			dolicocephaly, narrow forehead, almond-shaped palpebral fissures, microstomia, thin upper lip										cryptorchidism, micropenis				cardiac arrhythmia
49	F	14y	Referred by obesity	n/a	n/a	n/a	n/a	n/a	n/a	n/a	n/a	n/a	n/a	n/a	n/a	developmental delay/learning difficulties												deep-set eays, thicker and longer eyebrows												atrial septal defect
50	M	10y	x	30.4	99,3th	2.4	>130%			-2.42						severe developmental delay/learning difficulties			x		x		x		x	aggressive behavior		x (non-specified)		x						clubfoot		genital hypoplasia, cryptorchidism		cardiomegaly
51	F	14y	x	27.9	95,8th	1.7	<120%				-1.72					developmental delay/intelectual disability			no				x					brachycephaly, small, deep-set eyes										genital hypoplasia	hypothyroidism
52	F	7y 3m	x	23.6	98,8th	2.3	<120%									learning difficulties	walk delay		x									ocular hypotelorism, prognatism, triangular mouth, microtia, low-set ears	x	x			oligodontia			brachy-clinodactyly, bifid thumb distal phalanx	cubitus valgus, spina bifida	genital hypoplasia			basal ganglia calcification	leukemia lymphocytic acute
53	F	13y	x	36.8	99,4th	2.5	1.4							-2.04		developmental delay/intelectual disability			x		x		x		x	mood changes, aggressive	antisocial behavior	brachycephaly, narrow forehead, high anterior hairline, synophrys, epicanthus, telecanthus, downslanting palpebral fissures, thin upper lip	x	x			tooth agenesis			short digits
54	M	15y	x	43.1	99,7th	2.8	>160%			-2.03						globa ldevelopmental delay/intelectual disability	walk delay	poor language development	x		no	x			x		x (non-specified)	almond shaped eyes, ocular hypertelorism, antiverted nose, large, prominent ears						hypoplastic and widely-spaced				hypospadias			abnormal brain MRI/TC scan
55	M	4y 3m	x	22	99,9th	3.5	>120%			-2.45				-3.01		severe developmental delay/learning difficulties	walk delay	absent speech	x				x			aggressive behavior		brachycephaly, narrow forehead, high-arched eyebrows, synophrys, posteriorly rotated ears, thin upper lip	x				microdontia	inverted extra nipples				cryptorchidism, micropenis
56	F	16y	x	38.5	99th	2.3	>130%						1.52			developmental delay/intelectual disability		delayed speech/language development	x		x		no					brachycephaly, synophris											hypothyroidism, hypoglycemia			hypertension
57	F	2y 5m	x	27	99,9th	4.5	>140%			-5					-1.34	developmental delay	non-ambulatory	absent speech	x	x		x						brachycephaly, tall broad forehead, hypertelorism, synophrys, epicanthus, telecanthus, short nose, wide nasal bridge, narrow mouth, thin lips, short, low-set and posteriorly rotated ears														renal anomaly
58	F	5 mo	Referred by obesity	n/a	n/a	n/a	n/a	n/a	n/a	n/a	n/a	n/a	n/a	n/a	n/a	developmental delay			x	x
59	F	9y	x	34.3	99,7th	2.7	>160%	2.95				5.21				developmental delay		dyslexia					x					dolicocephaly, blepharophimosis	x
60	F	7y	x	24.8	99,3th	2.4	>120%									developmental delay		absent speech	x		x							pre-auricular pit							hypocromic skin patches							hepatic steatosis
61	M	14y 10m	x	37	99,5th	2.6	>130%					2.13											compulsive			aggressive behavior		x (non-specified)
62	M	5y	Referred by obesity	n/a	n/a	n/a	n/a	n/a	n/a	n/a	n/a	n/a	n/a	n/a	n/a	severe developmental delay	non-ambulatory	absent speech			x							SMS-like appearance
63	F	11y 7m	Referred by obesity	n/a	n/a	n/a	n/a	n/a	n/a	n/a	n/a	n/a	n/a	n/a	n/a	global developmental delay	unsteady gait	absent speech	x	x			compulsive	x		aggressive behavior		deep-set eyes, antiverted nose, full lips, macrognathia								4-5 finger clinodacytly, clubfoot			absence of pubertal development
64	F	6y 11m	x	21.9	98,3th	2.1	<120%				-1.59	2.08
65	F	6y 7m	x	24.9	99,4th	2.5	>120%									developmental delay/cognitive deficit		delayed speech/language development	x				x			aggressive behavior	hyperactivity	brachycephaly	x												abnormal myelination
66	M	6y 6m	Referred by obesity	n/a	n/a	n/a	n/a	n/a	n/a	n/a	n/a	n/a	n/a	n/a	n/a	developmental delay												downslanting palpebral fissures, flat nose	x			nystagmus									hydrocephaly
67	M	14y	x	40.4	99,6th	2.7	>150%					n/a	n/a	n/a	n/a	cognitive deficit							x				obsessive-compulsive disorder
68	F	6y	Referred by obesity	n/a	n/a	n/a	n/a	n/a	n/a	n/a	n/a	n/a	n/a	n/a	n/a				x				x					no
69	F	6y	x	35.1	99,9th	3.1	>180%		1.72			5.02				developmental delay			x		x																		hypothyroidism
70	M	10y	x	30.2	99,2th	2.4	>130%		1.7							intelectual disability	no	delayed speech/language development	x	x							hyperactivity	microphtalmia, large ears, wide nasal bridge, prominent cheeks, thin lips, bifid uvula, retrognathia					crooked teeth				joint hypermobility	cryptorchidism, micropenis
71	M	9y	x	48.2	99,8th	2.9	>190%					2.53				developmental delay/intelectual disability			x				x									nystagmus
72	M	8y 5m	x	26.9	99,3th	2.5	>120%	2.57				4.2				developmental delay/cognitive deficit		poor language development					x					brachycephaly, non dysmorphic facial features										genital hypoplasia
73	M	8y	x	24.2	98,9th	2.3	>120%				-1.57					developmental delay	walk delay	dysphonia	x							impulsivity	attention deficit hyperactivity disorder	brachycephaly, high forehead, assymetric ears								5th finger clinodactyly		genital hypoplasia	hypothyroidism	Tetrology of fallot		delayed bone age, gynecomastia
74	F	2y 9m	x	18.8	96,8th	1.8	<120%	2.67					1.81				non-ambulatory	no										micro-retrognathia											hypercholesterolemia
75	F	11y	x	25.4	96,6th	1.8	<120%							-2.12		intelectual disability
76	M	14y	x	35.8	99,4th	2.5	>130%			-2.02		4.91				developmental delay/cognitive deficit	walk delay	language impairment	x	x	x						hyperactivity	dolicocephaly, midface hypoplasia, posteriorly rotated ears		x	x	nystagmus				short digits, pes planus					abnormal brain MRI	altered echocardiogram
77	F	13 mo	x	n/a	99,9th	6	n/a			-7.58					-1.02	developmental delay												x (non-specified)
78	F	9y	x	27.1	99th	2.3	>120%			-3.49					-1.54			absent speech				x						x (non-specified)
79	M	4y 5m	x	31.1	99,9th	5.7	>170%		1.7															x
80	M	13y 5m	x	45.9	99,8th	2.8	1.8					2.56				intelectual disability										aggressive, skin-picking, onychophagy		turricephaly, deep-set eyes, horizontal eyebrow, short thickened ears, alar hyperplasia, full lips								short and broad fingers						gynecomastia
81	F	8y 4m	x	25.1	98,7th	2.2	<120%				-1.18					intelectual disability
82	F	7y 7m	x	32.5	99,8th	2.8	>160%					4.23				learning difficulties			x			x	compulsive			aggressive outbursts
83	M	9y 3 m	x	26.3	98,9th	2.3	>120%		1.24						-1.2	developmental delay	poor coordination	articulation problems	x	x				x		autoagression
84	F	6y	x	22.4	99,1th	2.4	<120%		1.72			2.23				developmental delay			x						sleep apnea
85	M	11y 6m	x	40.3	99,7th	2.7	1.7						1.81			intelectual disability		absent speech					compulsive			aggressive behavior	hyperactivity
86	F	7y 4m	x	26.7	99,5th	2.5	>130%										no	no										microstomia									kyphosis		hypercholesterolemia			nocturnal enuresis
87	F	4y	Referred by obesity	n/a	n/a	n/a	n/a	n/a	n/a	n/a	n/a	n/a	n/a	n/a	n/a	developmental delay/intelectual disability			x	x	x					irritability	hyperactivity	1p36 deletion features with craniosynostosis
88	M	6y 10m	x	36.7	99,9th	3.2	>190%		1.11			4.39				developmental delay/intelectual disability		poor language development	x				compulsive		sleep apnea	self-mutilation	hyperorality	deep-set eyes, horizontal eyebrow, triangular mouth, thin upper lip, downturned mouth										micropenis	increased cholesterol, triglyceride and insuline, high gamma-glutamyltransferase			advanced bone age, hepatomegaly with steatosis
89	M	13y	x	32.3	99th	2.3	>120%		1.13							developmental delay/intelectual disability	walk delay	language impairment						x			hyperactivity	synophris, thickened ears
90	M	4y 8m	Referred by obesity	n/a	n/a	n/a	n/a	n/a	n/a	n/a	n/a	n/a	n/a	n/a	n/a	intelectual disability								x				brachycephaly, upslanting palpebral fissure
91	F	11y 10m	x	27.1	97,2th	1.9	<120%									developmental delay/intelectual disability		language impairment					x				x (non-specified)	large ears, macro-retrognathism, triangular mouth, downturned corners
92	M	7y	x	35.1	99,9th	3.1	>180%	2.62				5.07				learning difficulties									x	aggressive behavior		brachycephaly, upslating palpebral fissures, deep-set eyes, prominent ears,	x							broad feet		micropenis
93	M	12 mo	x	n/a	98,4th	2.1	n/a		1.5					-3.42							x																	cryptorchidism				hypertension
94	M	12y	Referred by obesity	n/a	n/a	n/a	n/a	n/a	n/a	n/a	n/a	n/a	n/a	n/a	n/a	developmental delay			x	x			x				x (non-specified)												hypogonadism
95	M	12y 7m	x	25.1	95,4th	1.7	<120%					3.46				developmental delay												low-set ears							hypopigmented patches of skin		limb deformities		precocious puberty
96	M	12y 8m	x	33.3	99,2th	2.4	>130%					n/a	n/a	n/a	n/a
97	F	14y 5m	x	30.6	97,5th	2	<120%			-3.15				-2.65		developmental delay/cognitive deficit			x	x			insatiable																menstrual irregularities
98	F	18 mo	Referred by obesity	n/a	n/a	n/a	n/a	n/a	n/a	n/a	n/a	n/a	n/a	n/a	n/a	developmental delay												downturned corners of mouth							frontal hirsutism							imperforate anus
99	M	9y 3m	x	38.7	99,7th	2.8	>180%				-1.34	3.22				developmental delay																			erythema nodosum			cryptorchidism
100	M	8y 10m	x	25.9	99,9th	2.3	>120%				-1.67		1.14				no	no																								delayed bone age
101	M	9y	x	30.2	99,5th	2.6	>140%		1.19				1.81				walk delay						compulsive-like food seeking			irritability
102	F	11y	x	30.1	98,9th	2.3	>120%					n/a	n/a	n/a	n/a	intelectual disability	walk delay									onychophagy		bitemporal narrowing, almond-shaped eyes
103	F	8y 9m	x	29.4	99,3th	2.5	>130%				-1.36					developmental delay	walk delay						x					x (non-specified)														hepatic steatosis
104	M	6 mo	x	n/a	75,2th	0.7	n/a		1.45										x									prominent metopic suture, almond-shaped eyes, short ears, everted lowe lip						mamilar hypertelorism			limited elbow mobility
105	M	8y	x	29.2	99,6th	2.6	>140%					3.54				intelectual disability moderate		delayed speech/language development	x	x	x		compulsive
106	M	8y	x	44.6	99,8th	3	>190%		1.56			2.79				no												depressed nose							acanthosis			micropenis
107	M	8y	x	25.5	99,2th	2.4	>120%						1.28			developmental delay/intelectual disability	difficulty walking	language impairment									hyperactivity	hypotelorism, rounded face				ptosis					shortening of the achilles tendon	micropenis
108	F	8y	x	23.5	98,2th	2.1	<120%							-2.94		developmental delay	walk delay				x			x				synophris, epicanthus, large ears, broad nose with wide nasal bridge	x							polydactyly, flat feet, short digits	joint hypermobility		hypercholesterolemia
109	F	8 days	x	n/a	91th	1.3	n/a				-1.59	n/a	n/a	n/a	n/a				x	x																			hypoglycemia
110	M	23 mo	x	n/a	86,7th	1.1	n/a									developmental delay	walk delay	absent speech	x							hand bitting, head-banging	sialorrhea	hypertelorism, short palpebral fissure, almond-shaped eyes, large and hypoplasic ears, prominent cheeks							café au lait spots
111	F	18y	x	27	89,4th	1.3	n/a			-2.1			1.52			developmental delay/intelectual disability			x	x			x			aggressive behavior				x	x											nocturnal enuresis
112	M	11y	x	35	99,5th	2.6	>150%		1.6							developmental delay							compulsive					x (non-specified)								short digits
113	M	10y	x	38	99,7th	2.7	>170%					3.67				learning difficulties							x					deep-set eyes, narrow palpebral fissure					macrodontia		ichthyosis, hypomelanosis	short digits		micropenis
114	M	7y	x	31.6	99,9th	3	>160%		1.88			2.17											compulsive			aggressive behavior		x (non-specified)					supernumerary teeth		hypomelanosis
115	M	5y	x	29.2	99,9th	4.2	>160%		1.77			2.79						absent speech					x			abnormal anxiety	hyperactivity	brachycephaly							hypopigmented skin patches	syndactyly
116	F	7y	x	28	99,6th	2.7	>140%				-1.23			-2.78				poor language development	x				pica			aggressive behavior	hyperactivity	brachycephaly, full lips, triangular mouth	x							short fingers, broad hallux phalanx, hypoplasic toenails
117	M	10y	x	29.8	99,2th	2.4	>130%					3.63				developmental delay			x							anxiety
118	M	12 mo	x	n/a	99,9th	9	n/a	2.46				3.6
119	M	11y	x	38.5	99,6th	2.7	>160%	3.1				4.04				developmental delay/learning difficulties										aggressive behavior
120	M	14y	x	38.1	99,5th	2.6	>140%						1.55			learning difficulties							x		x		obsessive-compulsive disorder												increased thyroid-stimulating hormone
121	M	5y 3m	x	28.2	99,9th	3.8	>150%																				echolalia	almond-shaped eyes, triangular mouth
122	F	5y	x	25.3	99,8th	2.9	>130%						1.19			global developmental delay	walk delay	delayed speech/language development	x		x		x				tremor	PWS-like appearance								short fingers, 2-3 toe syndactyly, broad hallux phalanx	thumb hypermobility, advanced bone age		hyperthyroidism, hypertryglyceride
123	M	9y	x	27.7	97,3th	1.9	>130%																x				x (non-specified)											cryptorchidism
124	F	19y 2m	Referred by obesity	n/a	n/a	n/a	n/a	n/a	n/a	n/a	n/a	n/a	n/a	n/a	n/a
125	F	18y	x	40.1	98,8th	2.3	>130%				-1.37	3.32				developmental delay/intelectual disability			x	x			compulsive					PWS-like appearance											precocious puberty			hemihyperplasia
126	M	7y	x	21.6	98,6th	2.2	<120%	2.62				2.17											x			irritability	hyperactivity												hypercholesterolemia			sudoresis
127	M	10y	x	23.2	96,6th	1.8	<120%	2.29				2.3				severe intelectual disability			no																			genital hypoplasia
128	F	5y 10m	x	26.4	99,7th	2.8	>140%						1.62										no				hyperactivity	brachycephaly, deep-set eyes, posteriorly rotated ears						inverted nipples		pes planus, duplicated and curved toe phalanx
129	F	2y 2m	Referred by obesity	n/a	n/a	n/a	n/a	n/a	n/a	n/a	n/a	n/a	n/a	n/a	n/a	developmental delay			x		x																		high cholesterol and tryglycerides levels
130	M	13y	x	31.8	98,9th	2.3	>120%																x				hyperactivity	narrow palpebral fissures, epicanthus, large and prominent ears, hypoplasia pavilion auricular, triangular shaped mouth										cryptorchidism	growth hormone deficiency
131	F	11 mo	x	n/a	99,9th	4.5	n/a		1.87			4.75					no	no											x												hydrocephaly
132	F	4y 11m	Referred by obesity	n/a	n/a	n/a	n/a	n/a	n/a	n/a	n/a	n/a	n/a	n/a	n/a																					short digits
133	F	13y	x	31.3	98,5th	2.2	<120%						1.88			developmental delay												microtia							ichthyosis and palmoplantar hyperkeratosis							advanced bone age
134	F	11y 9m	x	34.1	99,3th	2.5	>130%					2.95											food seeking					no			x								hypercholesterolemia, absence of pubertal development
135	F	7y 7m	x	32.3	99,8th	2.8	>150%					2.69											compulsive-like food seeking					no											high leptin levels			advanced bone age
136	M	5y 5m	x	32	99,9th	3.9	>170%	4				n/a	n/a	n/a	n/a			delayed speech/language development									echolalia, infantil psychosis											webbed penis, genital hypoplasia
137	M	12y	Referred by obesity	n/a	n/a	n/a	n/a	n/a	n/a	n/a	n/a	n/a	n/a	n/a	n/a									x
138	M	16y	Referred by obesity	n/a	n/a	n/a	n/a	n/a	n/a	n/a	n/a	n/a	n/a	n/a	n/a	intelectual disability			x				compulsive
139	M	10y 3m	x	55.7	99,8th	2.9	>190%	2.19				2.9					no	no
140	M	13y	x	35.1	99,3th	2.5	>130%									developmental delay							x									keratoconus
141	F	4y 3m	x	21.1	99,5th	2.6	<120%								-1.15	developmental delay	difficulty walking	severe language delay		x	x						hyperactivity
142	F	7y	x	38.4	99,9th	3	>190%	2.16					1.26			learning difficulties										irritability, mood changes										abnormal hand bone
143	F	19y 4m	x	47.6	99,2th	2.4	>150%			-2.04		4.21				developmental delay					x						psychosis and hallucinations
144	F	12y 4m	x	34.2	99,2th	1.4	>130%	2.07				2.06				mild developmental delay/learning difficulties				x			compulsive
145	F	13y	x	31.7	98,6th	2.2	>120%				-1.87		1.1			developmental delay							x					x (non-specified)								short digits						advanced bone age
146	M	3y 8m	x	19.9	99,7th	2.8	<120%					2							x	x																		cryptorchidism
147	M	6y	x	17.1	86,4th	1.1	n/a				-1.45		1.05					absent speech						x
148	F	5y 7m	x	23.1	99,5th	2.6	>120%					2.4				developmental delay		expressive language disorder										x (non-specified)
149	M	11y	x	26.2	97,9th	2	<120%									intelectual disability		language impairment			x							SMS-like appearance with thick tented upper lip and asymmetric ears	x	x
150	M	8y	x	29.2	99,6th	2.7	>140%	2.91				2.79				intelectual disability		delayed speech/language development					x		x	self-biting		turricephaly, microtia, broad nasal base													abnormal brain MRI
151	M	8y	x	31	99,7th	2.7	>150%						1.13			severe developmental delay	ataxic walk	absent speech			x
152	M	16 mo	x	n/a	99,9th	6.2	n/a		1.62				1.26
153	M	12y	x	29.3	98,6th	2.2	>120%					3.63															psychiatric disturbances
154	F	8y 11m	x	33.8	99,7th	2.7	>150%	2.18				4.55				global developmental delay
155	M	2y 8m	x	27.7	99,9th	4.8	1.5		1.56				1.76			developmental delay	walk delay	delayed speech/language development										downslanting long palpebral fissures											hypothyroidism
156	M	5y 1m	no (overeating)	15.8	62,2th	0.3	n/a				-1.91					developmental delay			x	x		x	x				hyperactivity	almond-shapes eyes, everted thin lips										cryptorchidism
157	M	6y 5m	x	22.6	99,4th	2.5	>120%			-2.8				-2		intelectual disability	unsteady gait	speech delay and articulation problems					compulsive
158	F	22 mo	x	n/a	99,9th	4.4	n/a	2.74				2.11																	x
159	M	11y 10m	x	29.1	98,6th	2.2	>120%						1.67															no
160	F	5y 6m	x	32.2	99,9th	3.1	>170%						1.04				no	no		x																clinodactyly
161	M	22 mo	x	n/a	99,9th	3.6	n/a					2.64																										cryptorchidism		patent foramen ovale		chronic constipation
162	M	4y 7m	x	19.1	98,9th	2.3	<120%		1.88			n/a	n/a	n/a	n/a			poor language development			x	x	x	x			hyperactivity											cryptorchidism			abnormal brain MRI
163	M	6y 10m	x	38	99,9th	3.2	>190%		1.49			2.24				intelectual disability
164	M	13y 5m	x	21.9	85,3th	1	n/a				-1.29				-1.48	intelectual disability																							hypogonadism
165	F	40y	Referred by obesity	n/a	n/a	n/a	n/a	n/a	n/a	n/a	n/a	n/a	n/a	n/a	n/a	mild intelectual disability											psychiatric disturbances	PWS-like appearance
166	F	9y	x	33.9	99,7th	2.7	>150%					n/a	n/a	n/a	n/a	learning difficulties										autoagression		large ears					diastasis of central incisors (macrodontia)									advanced bone age
167	M	14y 5m	x	28	96,9th	1.9	<120%					n/a	n/a	n/a	n/a	mild intelectual disability											x (non-specified)
168	M	4y 5m	x	25.5	99,9th	4.3	>140%				-1.05	3.9					no	no	x
169	F	11y	x	36.8	99,6th	2.7	>150%	3.27				3.91					no	no
170	F	9y	x	27.6	99,1th	2.4	>120%					3.04				cognitive deficit		delayed speech/language development					pica					no
171	M	6y	x	21.4	99,3th	2.5	<120%		1.13				1.74			severe intelectual disability		absent speech								impulsivity		subtle facial dysmorphism										cryptorchidism
172	M	6y 10m	x	28	99,8th	2.9	>140%	2.61				4.39				developmental delay/learning difficulties		delayed speech/language development	x				compulsive									delayed visual maturation
173	M	11 mo	x	n/a	94,1th	1.6	n/a								-1.66	developmental delay			x	x								narrow forehead, inverted epicanthus, thickened helices						inverted nipples		digit deformation	constriction rings of arms and forearm	micropenis
174	F	12y	x	33.6	99,2th	2.4	>130%	3.83				3.49				global developmental delay/intelectual disability			x
175	F	11y	x	35.1	99,5th	2.6	>140%	3				2.46							x				compulsive			aggressive and irritability		triangular facies, horizontal palpebral fissures, thin upper lip, hypoplasia of the ear cartilage	x												lateral ventricule asymmetry
176	M	8y	x	20.8	96,4th	1.8	<120%	2.4				3.54				developmental delay/mild intelectual disability												hypertelorism					prominent central incisors					cryptorchidism, micropenis		coarctation of aorta		renal ectasia
177	F	13y	x	33.5	99th	2.3	>120%					3.45				intelectual disability						hyperacusis					hyperactivity					visual impairment
178	M	12y	x	29.9	98,5th	2.2	>120%									developmental delay/cognitive deficit							x			anxiety		x (non-specified)				visual impairment				valgus foot, pes planus					cerebellar atrophy
179	M	10y	x	27	98,7th	2.2	>120%		1.25				1.53			developmental delay	non-ambulatory											turricephaly														advanced bone age
180	M	3y 4m	Referred by obesity	n/a	n/a	n/a	n/a	n/a	n/a	n/a	n/a	n/a	n/a	n/a	n/a
181	F	8y	x	24	98,5th	2.2	<120%					3.31				learning difficulties	no	language impairment	x								x (non-specified)	x (non-specified)
182	M	5y 9m	x	27.5	99,9th	3.4	>150%		1.8			4.65				intelectual disability	no	language impairment					x																hypogonadism
183	M	9y	Referred by obesity	n/a	n/a	n/a	n/a	n/a	n/a	n/a	n/a	n/a	n/a	n/a	n/a	intelectual disability		delayed speech/language development																				genital hypoplasia
184	M	5y 6m	x	22.5	99,8th	2.9	>120%		1.13				1.25					language impairment									hyperactivity
185	M	12y	x	39.2	99,6th	2.7	>160%									learning difficulties		language impairment	x	x			x			abnormal fear/anxiety						photophobia, iris coloboma
186	M	12y	x	31.3	99th	2.3	>120%									cognitive deficit							compulsive	x														genital hypoplasia
187	M	11y	x	28.7	98,7th	2.2	>120%	3.42								Intellectual disability			no	x			compulsive					PWS-like appearance
188	F	26y	x	66.1	n/a	n/a	n/a	n/a	n/a	n/a	n/a	n/a	n/a	n/a	n/a	Intellectual disability		language impairment					x				x (non-specified)	x (non-specified)
189	M	28y	x	48.3	n/a	n/a	n/a					4.12												x		aggressive and irritability		brachycephaly, turricephaly								short digits						hypertension
190	F	6y 2m	x	25.6	99,6th	2.7	>130%						1.51			developmental delay			x				compulsive			aggressive behavior		thin upper lip, almond-shaped palpebral fissure, low-set ears					x (non-specified)		hyperpigmented macules (torso and limbs)	2-3 toe macrodactyly with syndactyly
191	M	10y	x	28.7	99,1th	2.3	>120%		1.99			2.37											food seeking				x (non-specified)
192	M	8y	x	32	99,7th	2.8	>150%		1.05			3.54				cognitive deficit							compulsive													short digits
193	M	12y	x	31.9	99,1th	2.4	>130%								-1.21	cognitive deficit						x						x (non-specified)												x (non-specified)		renal anomaly
194	F	7y 11m	x	28.7	99,5th	2.6	>130%			-2.06				-2.91		developmental delay/intelectual disability							x						x				widely-spaced incisors			short digits
195	M	4y 4m	x	33.8	99,9th	5.6	1.9						1.74			developmental delay		absent speech	x				no															genital hypoplasia
196	F	3y 4m	Referred by obesity	n/a	n/a	n/a	n/a	n/a	n/a	n/a	n/a	n/a	n/a	n/a	n/a	developmental delay							x		x		x (non-specified)												hypogonadism
197	F	12y 9m	x	30.4	98,3th	2.1	<120%					3.47											compulsive
198	M	10y	x	31.6	99,4th	2.5	>140%					2.23				intelectual disability		absent speech									x (non-specified)
199	F	8y	x	36.3	99,8th	2.9	>170%		1.38			3.31				developmental delay/intelectual disability (both severe)	non-ambulatory		x		x		food seeking			aggressive behavior	echolalia	x (non-specified)								short digits, clubfoot
200	M	6y 11m	x	29.3	99,8th	2.9	>150%	2.49				6.53				global developmental delay/learning difficulties							food seeking				x (non-specified)									short digits			hypogonadism
201	F	19y	x	50.3	99,3th	2.5	>160%					2.42				cognitive deficit							compulsive																insulin resistance
202	F	7y	x	29.6	99,7th	2.8	>150%		1.47				1.26					speech delay and articulation problems				x						brachycephaly, deep-set eyes, beaked nose				blindness
203	F	9y	x	25.6	98,5th	2.2	<120%									learning difficulties		language impairment										brachycephaly, deep-set eyes, prominent, posteriorly rotated asymmetric ears with thick overfolded helix														renal agenesis
204	M	2 y 11 m	x	31.4	99,9th	5.6	>170%				-1.3					developmental delay	walk delay	delayed speech/language development										turricephaly, epicanthus, low-set, posteriorly rotated ears with overfolfed helix, depressed nose with bifid nasal tip						inverted nipples	hirsutism, hypomelanosis	pes planus		micropenis
205	M	2 y 8m	x	23.9	99,9th	3.9	>120%		1.05			3.8				developmental delay		absent speech										brachycephaly, large forehead, upslanting of palpebral fissures													abnormal brain MRI
206	M	14y	x	32.8	99th	2.3	>120%						1.55			developmental delay											attention deficit hyperactivity disorder											cryptorchidism	hypogonadism, growth hormone deficiency
207	M	7y 8m	x	31.7	99,8th	2.8	>160%		1.9			5.05				developmental delay/intelectual disability							x
208	F	19 mo	x	n/a	99,7th	2.8	n/a		1.24			n/a	n/a	n/a	n/a				x				x			irritability		microphthalmia with narrowed palpebral fissures
209	F	12y	x	34.7	99,3th	2.5	>130%		1.08																		x (non-specified)	almond-shaped eyes, bulbous nose					dental crowding							dilated cardiomyopathy
210	M	13y	x	33.5	99,2th	2.4	>130%									developmental delay/learning difficulties				x			x				x (non-specified)
211	F	10y 4m	x	25.8	97,6th	2	<120%		1.27			n/a	n/a	n/a	n/a																	ptosis				5th finger clinodactyly			hypothyroidism	atrial septal defect		renal hypoplasia
212	M	5y 9m	x	27.5	99,9th	3.4	>150%						1.86			developmental delay/learning difficulties		articulation problems										SMS-like appearance with a "pugilistic" facies							hypomelanosis	short digits						glomerulonephritis
213	F	14 mo	x	n/a	99,7th	2.8	n/a	3.09				3.39				developmental delay	unsteady gait		x		x			pervasive developmental disorder				x (non-specified)											primary hypothyroidism
214	F	9y 4m	x	22.8	96,2th	1.8	<120%								-1.58	developmental delay/intelectual disability							compulsive			temper trantrums, anxiety		brachycephaly, rotated ears, prognathism					malocclusion									advanced bone age
215	M	4y 6 m	Referred by obesity	n/a	n/a	n/a	n/a	n/a	n/a	n/a	n/a	n/a	n/a	n/a	n/a	global developmental delay			x	x			x					PWS-like appearance										genital hypoplasia
216	F	2y 7m	no (overeating)	n/a	n/a	n/a	n/a	n/a	n/a	n/a	n/a	n/a	n/a	n/a	n/a	developmental delay			x	x			x	x
217	F	23y	x	40.6	n/a	n/a	n/a			-2.35						intelectual disability							compulsive				obsessive-compulsive disorder
218	F	6y	Referred by obesity	n/a	n/a	n/a	n/a	n/a	n/a	n/a	n/a	n/a	n/a	n/a	n/a	cognitive deficit	walk delay	language impairment	x				x		sleep apnea	autoagression													hypothyroidism		abnormal myelination
219	M	9y	x	51.8	99,8th	2.9	>190%	2.62				3.98				intelectual disability												brachycephaly								pes planus		micropenis
220	M	7y 6m	x	24	99,9th	3.5	>120%		1.04						-1.57	globa ldevelopmental delay/intelectual disability			x				compulsive				attention seeking									clubfoot		cryptorchidism
221	M	9y	x	28.8	99,3th	2.5	>130%				-1.74	2.53				developmental delay						x	obsessive									visual impairment				short digits
222	M	7y 6m	x	22.3	98,6th	2.2	<120%				-1.86	n/a	n/a	n/a	n/a	developmental delay/intelectual disability	poor coordination	language impairment					compulsive			food-related aggressivity			x	x								genital hypoplasia
223	M	9 mo	x	n/a	99,9th	4	n/a		1.51														x					brachycephaly, prominent metopic suture, deep-set eyes, telecanthus, antiverted nose						inverted nipples								body temperature instability
224	M	12y	x	38.5	99,6th	2.6	>150%	2.62				n/a	n/a	n/a	n/a	developmental delay/learning difficulties							x				x (non-specified)	PWS-like appearance			x								hypogonadism
225	F	5y 6m	x	29.7	99,9th	3	>160%		1.43				1.73			learning difficulties		delayed speech/language development						pervasive developmental disorder			x (non-specified)	deep-set eyes, almond-shaped eyes, bulbous nose, thick lower lip, marked philtrum					upper incisors diastasis			5th finger clinodactyly, hallux valgus
226	M	10y 5m	x	35.3	99,5th	2.6	>150%					n/a	n/a	n/a	n/a	developmental delay/intelectual disability	walk delay				x		x														sprained ankle
227	M	14y	x	27	96,2th	1.8	<120%									global developmental delay/learning difficulties		delayed speech/language development										brachycephaly, synophrys, epicanthal folds, down-slanting palpebral fissues, large ears, prominent ears, hypoplasia of the alae nasi, macrognathia, carp-shaped mouth	x	x			diastasis				kyphoscoliosis	genital hypoplasia
228	F	5y	x	19	97,1th	1.9	<120%			-2.99						developmental delay	non-ambulatory		x									bitemporal narrowing	x
229	F	3y	no (overeating)	14	4,8th	-1.7	n/a					n/a	n/a	n/a	n/a				x	x			x
230	F	10y	Referred by obesity	n/a	n/a	n/a	n/a	n/a	n/a	n/a	n/a	n/a	n/a	n/a	n/a	developmental delay			x				x					PWS-like appearance
231	M	4y 7m	x	25.4	99,9th	4.1	>140%	2.79				2.34				no							x				hyperactivity	brachycephaly, large ears, epicantal folds, wide philtrum (marked), short thick neck							café au lait spots	4th finger clinodactyly
232	F	28y	Referred by obesity	n/a	n/a	n/a	n/a					n/a	n/a	n/a	n/a
233	F	18y	Referred by obesity	n/a	n/a	n/a	n/a	n/a	n/a	n/a	n/a	n/a	n/a	n/a	n/a	developmental delay			x	x							x (non-specified)	deep-set eyes, assymetric ears, thickened ear helices				visual impairment									abnormal brain MRI
234	M	7y	x	45.5	99,9th	3.2	>190%	3.35				2.9														aggressive behavior	hyperactivity	narrowed palpebral fissures, deep-set eyes, epicanthus, thin upper lip		x						short digits
235	M	5y	x	30.4	99,9th	4.2	1.7	3.08				2.09						articulation problems, nasal speech										thin lips, alar hyperplasia
236	M	7y	x	33.3	99,9th	3	>170%	2.62				4.34				developmental delay	poor coordination		x					x				brachycephaly, turricephaly, large ears, strabismus, almond-shaped eyes, short nose, thick and everted upper lip, triangular mouth, short philtrum (marked)	x							4-5 finger clinodactyly
237	F	7y	x	40	99,9th	3	>190%		1.64			2.82				developmental delay		absent speech	no					x	x											short digits		genital hypoplasia
238	F	19y	x	40.9	98,7th	2.2	>130%						1.52			moderate intelectual disability / developmental delay	walk delay	language impairment									attention deficit	synophrys, assymetric ears, malformação do pavilhão auricular														heart murmurs
239	F	22y	x	39.4	n/a	n/a	n/a				-1.73	n/a	n/a	n/a	n/a	developmental delay	walk delay	language impairment	x				x			skin-picking	attention seeking
240	F	23y	x	40.8	n/a	n/a	n/a					n/a	n/a	n/a	n/a	developmental delay/intelectual disability		delayed speech/language development		x			compulsive			aggressive behavior	obsessive-compulsive disorder	x (non-specified)														frequent sinusitis
241	F	11y 6m	x	33.7	99,3th	2.5	>130%	2.9				2.43				learning difficulties	no	no	no	no			compulsive					wide forehead, upset and large ears, narrow palpebral fissures, full eyebrows, short philtrum (marked), full lips								5th finger clinodactyly						hepatic steatosis
242	F	6y	x	31.1	99,9th	3	>160%	2.64				2.23				developmental delay/cognitive deficit		language impairment	no									brachycephaly
243	M	10y 4m	x	33.5	99,5th	2.6	>140%					4.27				developmental delay/learning difficulties							compulsive																hypogonadism			gynecomastia
244	M	13y	x	44.6	99,7th	2.8	>170%									learning difficulties		language impairment				x						PWS-like appearance				x (non-specified)							hypothyroidism			facial palsy, breething diificulties
245	F	2y 4m	x	27.8	99,9th	4.7	>140%					3.63				global developmental delay	non-ambulatory	language impairment						x				triangular facies, narrow forehead, narrowed palpebral fissures, synophris, full horizontal eyebrow, microtia, microstomia, micrognatism, pointed chin							lumbosacral hirsutism
246	M	15y	Referred by obesity	n/a	n/a	n/a	n/a					n/a	n/a	n/a	n/a	intelectual disability			x				x															cryptorchidism, micropenis
247	M	7y	x	26.6	99,7th	2.7	>130%				-1.07					cognitive deficit		delayed speech/language development		x								brachycephaly, deep-set eyes, beaked nose								5th finger clinodactyly, short digits		micropenis				right kidney hypoplasic
248	M	10y	x	24	97,2th	1.9	<120%									developmental delay/learning difficulties			x		x						attention deficit, tremors	turricephaly, brachycephaly, synophrys, narrow, downslanting palpebral fissures, macrognathism								flat feet, clubfoot
249	M	5y 1m	x	24.6	99,9th	3.5	>130%	2.62					1.39				tip-toe gait	absent speech	hypertonic			hyperacusis		pervasive developmental disorder												5th finger clinodactyly
250	M	4y	Referred by obesity	n/a	n/a	n/a	n/a	n/a	n/a	n/a	n/a	n/a	n/a	n/a	n/a					x			x				x (non-specified)
251	F	14y	x	28.8	96,6th	1.8	<120%					n/a	n/a	n/a	n/a	developmental delay	tip-toe gait	absent speech	x	x			x				x (non-specified)	PWS-like appearance									asymmetry of lower limbs
252	F	7y 7m	x	23.8	98,7th	2.2	<120%									developmental delay/learning difficulties		poor language development						pervasive developmental disorder				retrognathism
253	M	5y 6m	Referred by obesity	n/a	n/a	n/a	n/a	n/a	n/a	n/a	n/a	n/a	n/a	n/a	n/a	Intellectual disability		absent speech						x	sleep apnea			pointed chin														hypertension
254	M	11y	Referred by obesity	n/a	n/a	n/a	n/a	n/a	n/a	n/a	n/a	n/a	n/a	n/a	n/a	developmental delay			x																				pituitary hormone deficiency
255	F	6y 11m	x	24.2	99,2th	2.4	>120%									global developmental delay/cognitive deficit		delayed speech/language development	x				compulsive	x
256	F	5y	x	20.7	98,9th	2.3	<120%						1.88			developmental delay	difficulty walking	language impairment		no					bruxism											5th finger clinodactyly	shortening of the achilles tendon
257	M	7y	x	31.4	99,8th	3	>160%		1.52			n/a	n/a	n/a	n/a	learning difficulties							compulsive
258	F	6y 6m	x	26.2	99,6th	2.7	>130%			-2.08						developmental delay/cognitive deficit							insatiable																		encephalomalacia
259	F	8y 5m	x	30.7	99,6th	2.6	>140%		1.91			3.97				developmental delay/intelectual disability	walk delay	delayed speech/language development					compulsive					thickened ear, thin upper lip	x	x			delayed eruption permanent teeth			short digits, 5th finger clinodactyly, pes planus
260	F	7y	Referred by obesity	n/a	n/a	n/a	n/a	n/a	n/a	n/a	n/a	n/a	n/a	n/a	n/a
261	M	10y 6m	x	38.7	99,7th	2.7	>170%		1.11			4.92				developmental delay								x															hypogonadism
262	F	2y 11m	no (overeating)	n/a	n/a	n/a	n/a	n/a	n/a	n/a	n/a	n/a	n/a	n/a	n/a				x				x
263	M	4y 5m	x	18.3	97,2th	1.9	<120%				-1.05	n/a	n/a	n/a	n/a				x																			cryptorchidism	central hypogonadism, primary hypothyroidism
264	F	4y	Referred by obesity	n/a	n/a	n/a	n/a	n/a	n/a	n/a	n/a	n/a	n/a	n/a	n/a
265	M	11y	x	34.5	99,4th	2.5	>140%		1.88			2.65						delayed speech/language development																			genu varum
266	M	4y	x	25.9	99,9th	4.7	>140%	5.36				2.63				developmental delay	difficulty walking	absent speech																								anemia
267	M	12y	x	34.9	99,4th	2.5	>140%	2.75				3.63				developmental delay		delayed speech/language development								aggressive behavior		epicanthus, prominent and thickened ears, full lips			x		malocclusion					micropenis				gynecomastia
268	F	13y 11m	x	27.9	95,9th	1.7	<120%			-2.61		2.57				developmental delay											attention deficit, impaired social skills									2-3 toe syndactyly	genu valgum	genital hypoplasia				genital hemangioma
269	F	7y	Referred by obesity	n/a	n/a	n/a	n/a	n/a	n/a	n/a	n/a	n/a	n/a	n/a	n/a	developmental delay																							dyslipidemia			hepatic steatosis
270	M	9y 2m	x	46.9	99,8th	2.9	>190%		1.16			3.97				learning difficulties	no	no					compulsive			aggressive, anxiety		brachycephaly, deep-set eyes, narrow palpebral fissures, short nose, microstomia, macrognathia								short digits
271	F	5y 11m	Referred by obesity	n/a	n/a	n/a	n/a	n/a	n/a	n/a	n/a	n/a	n/a	n/a	n/a			poor language development							x		attention deficit hyperactivity disorder	horizontal eyebrow, tented upper lip
272	M	2y 6m	x	20.4	99,3th	2.4	<120%						1.21				non-ambulatory	absent speech	x	x						aggressive behavior		brachycephaly, antiverted nose, alar hyperplasia	x
273	F	9y 10m	x	27	98,6th	2.2	<120%					2.17				intelectual disability		language impairment								irritability	attention deficit hyperactivity disorder	brachycephaly, underdevelopment of the helix, prominent cheeks											hypercholesterolemia			advanced bone age
274	M	14y 5m	x	27.4	96,3th	1.8	<120%		1.02							intelectual disability							x				hyperactivity												diabetes
275	M	5y	x	26.5	99,9th	3.8	>140%	3.74				n/a	n/a	n/a	n/a													full lips								short digits						megaesophagus
276	M	10y	x	60.7	99,8th	2.9	>190%			-19.82						learning difficulties	no	no					x					folded ears, full lips	x			hypermetrophy			hypomelanosis							hydronephrosis, gynecomastia
277	M	8y 11m	x	25.3	98,7th	2.2	1.2									global developmental delay			x				x																hypogonadism
278	F	27y	x	32.4	n/a	n/a	n/a			-2.66		n/a	n/a	n/a	n/a	intelectual disability			x
279	M	6y	x	25.4	99,9th	3	>130%		1.73			3.14						absent speech					x			aggressive behavior	hyperactivity	x (non-specified)
