# Supplementary material for: Chromosomal microarray analysis in the genetic evaluation of 279 patients with syndromic obesity
Source: Mol Cytogenet. 2018 Feb 5;11:14. doi: 10.1186/s13039-018-0363-7 (PMC5800070; doi:10.1186/s13039-018-0363-7)
Supplement: Supplementary file 2 — Frequencies of phenotypes pairs segregating together in patients with and without pCNVs. (XLSX 18 kb) [file 13039_2018_363_MOESM2_ESM.xlsx]

## Sheet: Plan1
	Table S2: Frequencies of phenotype pairs segregating together with obesity in patients with and without pCNVs
	Phenotype 1	Phenotype 2	pCNVs/phenotype +	pCNVs/phenotype -	%	without pCNVs/phenotype +	without pCNVs/phenotype -	%	Chi-Square test
	ab external genitalia	language impairments	12	8	0.6	9	27	0.25	0.009
	ab external genitalia	hypotonia	12	8	0.6	10	26	0.277778	0.01
	ab external genitalia	hyperphagia	11	9	0.55	11	25	0.305556	0.07
	ab external genitalia	macrocephaly	5	15	0.25	14	22	0.388889	0.2
	ab external genitalia	hands/feet abnormalities	8	12	0.4	10	26	0.277778	0.3
	ab external genitalia	behavior abnormality	13	7	0.65	17	19	0.472222	0.2
	brain abnormalities	language impairments	5	2	0.714286	4	8	0.333333	0.1
	brain abnormalities	hypotonia	3	4	0.428571	5	7	0.416667	0.9
	brain abnormalities	seizures	1	6	0.142857	2	10	0.166667	0.8
	brain abnormalities	hyperphagia	2	5	0.285714	7	5	0.583333	0.2
	brain abnormalities	sleep problems	1	6	0.142857	2	10	0.166667	0.8
	brain abnormalities	tall stature	1	6	0.142857	2	10	0.166667	0.8
	brain abnormalities	macrocephaly	1	6	0.142857	5	7	0.416667	0.2
	brain abnormalities	short stature	2	5	0.285714	2	10	0.166667	0.5
	brain abnormalities	ophtalmic/visual problems	3	4	0.428571	7	5	0.583333	0.5
	brain abnormalities	hands/feet abnormalities	3	4	0.428571	2	10	0.166667	0.4
	brain abnormalities	skeletal deformities	4	3	0.571429	1	11	0.0833333	0.01
	brain abnormalities	behavior abnormality	4	3	0.571429	8	4	0.666667	0.6
	cardiac abnormalities	language impairments	2	2	0.5	1	5	0.166667	0.2
	cardiac abnormalities	poor motor skills	1	3	0.25	0	6	0	0.4
	cardiac abnormalities	hypotonia	1	3	0.25	1	5	0.166667	0.7
	cardiac abnormalities	seizures	2	2	0.5	0	6	0	0.1
	cardiac abnormalities	hyperphagia	1	3	0.25	0	6	0	0.4
	cardiac abnormalities	sleep problems	2	2	0.5	0	6	0	0.1
	cardiac abnormalities	short stature	1	3	0.25	0	6	0	0.4
	cardiac abnormalities	ophtalmic/visual problems	1	3	0.25	1	5	0.166667	0.7
	cardiac abnormalities	hands/feet abnormalities	2	2	0.5	2	4	0.333333	0.5
	cardiac abnormalities	skeletal deformities	1	3	0.25	3	3	0.5	0.4
	cardiac abnormalities	behavior abnormality	2	2	0.5	2	4	0.333333	0.5
	hands/feet abnormalities	language impairments	9	12	0.428571	9	35	0.204545	0.05
	hands/feet abnormalities	hypotonia	11	10	0.52381	11	33	0.25	0.02
	hands/feet abnormalities	hyperphagia	7	14	0.333333	19	25	0.431818	0.4
	hands/feet abnormalities	macrocephaly	6	15	0.285714	19	25	0.431818	0.2
	hands/feet abnormalities	behavior abnormality	11	10	0.52381	27	17	0.613636	0.5
	hearing deficits	language impairments	5	1	0.833333	4	3	0.571429	0.3
	hearing deficits	poor motor skills	1	5	0.166667	0	7	0	0.4
	hearing deficits	hypotonia	4	2	0.666667	1	6	0.142857	0.05
	hearing deficits	hyperphagia	2	4	0.333333	3	4	0.428571	0.7
	hearing deficits	sleep problems	3	3	0.5	0	7	0	0.06
	hearing deficits	macrocephaly	2	4	0.333333	2	5	0.285714	0.8
	hearing deficits	short stature	3	3	0.5	1	6	0.142857	0.1
	hearing deficits	ophtalmic/visual problems	3	3	0.5	3	4	0.428571	0.7
	hearing deficits	hands/feet abnormalities	1	5	0.166667	1	6	0.142857	0.9
	hearing deficits	ab external genitalia	2	4	0.333333	1	6	0.142857	0.4
	hearing deficits	brain abnormalities	3	3	0.5	1	6	0.142857	0.1
	hearing deficits	behavior abnormality	4	2	0.666667	2	5	0.285714	0.1
	hyperphagia	behavior abnormality	16	11	0.592593	47	38	0.552941	0.7
	hypotonia	hyperphagia	16	16	0.5	29	27	0.517857	0.8
	hypotonia	macrocephaly	7	25	0.21875	18	38	0.321429	0.3
	hypotonia	behavior abnormality	14	18	0.4375	32	24	0.571429	0.2
	language impairments	hypotonia	16	12	0.571429	14	38	0.269231	0.007
	language impairments	hyperphagia	13	15	0.464286	17	35	0.326923	0.2
	language impairments	macrocephaly	6	22	0.214286	16	36	0.307692	0.3
	language impairments	behavior abnormality	17	11	0.607143	34	18	0.653846	0.6
	macrocephaly	hyperphagia	9	5	0.642857	32	46	0.410256	0.1
	macrocephaly	behavior abnormality	9	5	0.642857	34	44	0.435897	0.1
	microcephaly	language impairments	1	3	0.25	2	5	0.285714	0.8
	microcephaly	poor motor skills	1	3	0.25	1	6	0.142857	0.6
	microcephaly	hypotonia	3	1	0.75	2	5	0.285714	0.1
	microcephaly	seizures	3	1	0.75	2	5	0.285714	0.1
	microcephaly	hyperphagia	3	1	0.75	4	3	0.571429	0.5
	microcephaly	sleep problems	2	2	0.5	0	7	0	0.1
	microcephaly	short stature	1	3	0.25	4	3	0.571429	0.3
	microcephaly	ophtalmic/visual problems	3	1	0.75	3	4	0.428571	0.3
	microcephaly	hands/feet abnormalities	2	2	0.5	3	4	0.428571	0.8
	microcephaly	ab external genitalia	2	2	0.5	1	6	0.142857	0.2
	microcephaly	behavior abnormality	4	0	1	2	5	0.285714	0.06
	ophtalmic/visual problems	language impairments	9	7	0.5625	9	26	0.257143	0.03
	ophtalmic/visual problems	hypotonia	8	8	0.5	13	22	0.371429	0.3
	ophtalmic/visual problems	hyperphagia	7	9	0.4375	16	19	0.457143	0.8
	ophtalmic/visual problems	macrocephaly	3	13	0.1875	14	21	0.4	0.1
	ophtalmic/visual problems	hands/feet abnormalities	8	8	0.5	11	24	0.314286	0.2
	ophtalmic/visual problems	ab external genitalia	7	9	0.4375	5	30	0.142857	0.02
	ophtalmic/visual problems	behavior abnormality	10	6	0.625	18	17	0.514286	0.4
	poor motor skills	language impairments	7	14	0.333333	13	23	0.361111	0.2
	poor motor skills	hypotonia	6	3	0.666667	8	12	0.4	0.1
	poor motor skills	seizures	4	5	0.444444	5	15	0.25	0.2
	poor motor skills	hyperphagia	2	7	0.222222	5	15	0.25	0.8
	poor motor skills	macrocephaly	2	7	0.222222	5	15	0.25	0.8
	poor motor skills	ophtalmic/visual problems	4	5	0.444444	5	15	0.25	0.2
	poor motor skills	hands/feet abnormalities	2	7	0.222222	5	15	0.25	0.8
	poor motor skills	ab external genitalia	3	6	0.333333	2	18	0.1	0.1
	poor motor skills	behavior abnormality	4	5	0.444444	13	7	0.65	0.2
	seizures	language impairments	6	7	0.461538	5	13	0.277778	0.2
	seizures	hypotonia	9	4	0.692308	9	9	0.5	0.2
	seizures	hyperphagia	7	6	0.538462	5	13	0.277778	0.1
	seizures	tall stature	1	12	0.0769231	1	17	0.0555556	0.8
	seizures	macrocephaly	4	9	0.307692	6	12	0.333333	0.8
	seizures	ophtalmic/visual problems	4	9	0.307692	3	15	0.166667	0.3
	seizures	hands/feet abnormalities	6	7	0.461538	5	13	0.277778	0.2
	seizures	ab external genitalia	6	7	0.461538	2	16	0.111111	0.02
	seizures	behavior abnormality	8	5	0.615385	10	8	0.555556	0.7
	short stature	language impairments	5	3	0.625	3	11	0.214286	0.05
	short stature	poor motor skills	2	6	0.25	2	12	0.142857	0.5
	short stature	hypotonia	5	3	0.625	5	9	0.357143	0.2
	short stature	seizures	2	6	0.25	2	12	0.142857	0.5
	short stature	hyperphagia	2	6	0.25	7	7	0.5	0.2
	short stature	sleep problems	2	6	0.25	0	14	0	0.1
	short stature	ophtalmic/visual problems	4	4	0.5	5	9	0.357143	0.5
	short stature	hands/feet abnormalities	4	4	0.5	3	11	0.214286	0.1
	short stature	ab external genitalia	3	5	0.375	1	13	0.0714286	0.07
	short stature	behavior abnormality	4	4	0.5	5	9	0.357143	0.5
	skeletal deformities	language impairments	5	4	0.555556	3	11	0.214286	0.09
	skeletal deformities	poor motor skills	1	8	0.111111	3	11	0.214286	0.5
	skeletal deformities	hypotonia	5	4	0.555556	5	9	0.357143	0.3
	skeletal deformities	seizures	2	7	0.222222	3	11	0.214286	0.9
	skeletal deformities	hyperphagia	4	5	0.444444	2	12	0.142857	0.1
	skeletal deformities	sleep problems	2	7	0.222222	0	14	0	0.1
	skeletal deformities	tall stature	1	8	0.111111	0	14	0	0.3
	skeletal deformities	macrocephaly	2	7	0.222222	3	11	0.214286	0.9
	skeletal deformities	ophtalmic/visual problems	4	5	0.444444	2	12	0.142857	0.1
	skeletal deformities	hands/feet abnormalities	8	1	0.888889	4	10	0.285714	0.004
	skeletal deformities	ab external genitalia	4	5	0.444444	5	9	0.357143	0.6
	skeletal deformities	behavior abnormality	3	6	0.333333	7	7	0.5	0.4
	sleep problems	language impairments	7	5	0.583333	6	5	0.545455	0.8
	sleep problems	poor motor skills	2	10	0.166667	1	10	0.0909091	0.5
	sleep problems	hypotonia	7	5	0.583333	4	7	0.363636	0.2
	sleep problems	seizures	5	7	0.416667	0	11	0	0.03
	sleep problems	hyperphagia	7	5	0.583333	5	6	0.454545	0.5
	sleep problems	tall stature	1	11	0.0833333	2	9	0.181818	0.4
	sleep problems	macrocephaly	4	8	0.333333	5	6	0.454545	0.5
	sleep problems	ophtalmic/visual problems	6	6	0.5	1	10	0.0909091	0.03
	sleep problems	hands/feet abnormalities	5	7	0.416667	3	8	0.272727	0.4
	sleep problems	skeletal deformities	2	10	0.166667	0	11	0	0.4
	sleep problems	ab external genitalia	7	5	0.583333	3	8	0.272727	0.1
	tall stature	language impairments	4	2	0.666667	5	29	0.147059	0.004
	tall stature	hypotonia	2	4	0.333333	5	29	0.147059	0.2
	tall stature	hyperphagia	3	3	0.5	11	23	0.323529	0.4
	tall stature	macrocephaly	4	2	0.666667	27	7	0.794118	0.4
	tall stature	ophtalmic/visual problems	1	5	0.166667	8	26	0.235294	0.7
	tall stature	hands/feet abnormalities	2	4	0.333333	10	24	0.294118	0.8
	tall stature	ab external genitalia	2	4	0.333333	7	27	0.205882	0.4
	tall stature	behavior abnormality	4	2	0.666667	15	19	0.441176	0.3
	The prevalence of phenotype pairs was calculated based on the number of patients that manifested a given pair over the number of patients with the phenotype variable of lower occurence in the dataset (phenotype 1), in comparison to its pair (phenotype 2).
