# Supplementary material for: Chromosomal microarray analysis in the genetic evaluation of 279 patients with syndromic obesity
Source: Mol Cytogenet. 2018 Feb 5;11:14. doi: 10.1186/s13039-018-0363-7 (PMC5800070; doi:10.1186/s13039-018-0363-7)
Supplement: Supplementary file 3 — Likely PCNVs, VUS and likely benign variants detected in patients with syndromic obesity (XLSX 19 kb) [file 13039_2018_363_MOESM3_ESM.xlsx]

## Sheet: Plan1
	Table S3. Other copy number variants detected in patients with syndromic obesity
	Case	Age	Sex	Weight status	CNV type	Cytoband	Genome coordinate	Size	Origin	Clinical significance	RefSeq genes
	P62	5y	M	Referred as obese	del	7q31.1	111009564-111711512	701948	Adopted	likely pathogenic	IMMP2L (overlap), DOCK4 (overlap), DOCK4-AS1
	P63	11y	F	Referred as obese	del	9q33.1	119527145-119790000	262855	Not mat	likely pathogenic	ASTN2* (overlap)
	P64	6y	F	BMI 21.9 (98.3th)	dup	16p13.2	8771125-9110855	339730	De novo	likely pathogenic	ABAT (overlap), TMEM186, PMM2, CARHSP1, USP7
	P65	6y	F	BMI 24.9 (99.4th)	dup	17q11.2	29116561-29598251	481690	Pat	likely pathogenic	CRLF3 (overlap), ATAD5, TEFM, ADAP2, RNF135, DPRXP4, MIR4733, NF1 (overlap)
	P66	6y	M	Referred as obese	dup	20q11.21	29467336-30562523	1095187	Pat	likely pathogenic	FRG1BP, FRG1DP, MLLT10P1, DEFB115, DEFB116, DEFB118, DEFB119, DEFB121, DEFB122, DEFB123, DEFB124, REM1, LINC00028, HM13, MCTS2P, HM13-AS1, ID1, MIR3193, COX4I2, BCL2L1, ABALON, TPX2, MYLK2, FOXS1, DUSP15, TTLL9, PDRG1, XKR7 (overlap)
	P67	14y	M	BMI 40.4 (99.6th)	dup	21q22.13	38510849-38999407	488558	Adopted	likely pathogenic	TTC3 (overlap), DSCR9, DSCR3, DYRK1A, KCNJ6 (overlap)
	P68	6y	F	Referred as obese	dup	Xp22.31	6449700-8139222	1689522	Mat	uncertain	VCX3A, PUDP, MIR4767, STS, VCX, PNPLA4, MIR651, VCX2 (overlap)
	P69	6y	F	BMI 35.1 (99.9th)	dup	Xp22.2	10056296-11600725	1544429	Mat	uncertain	WWC3 (overlap), CLCN4, MID1, HCCS, ARHGAP6 (overlap), AMELX
	P70	10y	M	BMI 30.2 (99.3th)	dup	Xq28	148094960-148606516	511556	Mat	uncertain	IDS
	P71	9y	M	BMI 48.2 (99.8th)	dup	1p31.3	61718003-62083944	365941	Unk	uncertain	NFIA (overlap), NFIA-AS1 (overlap)
	P72	8y	M	BMI 26.9 (99.3th)	dup	1q23.3	161141610-161451731	310121	Pat	uncertain	B4GALT3 (overlap), ADAMTS4, NDUFS2, FCER1G, APOA2,* TOMM40L, MIR5187, NR1I3, PCP4L1, MPZ, SDHC, CFAP126
	P73	8y	M	BMI 24.2 (98.9th)	del	6q26	162707670-163030972	323302	Unk	uncertain	PARK2* (overlap)
	P74	2y	F	BMI 18.9 (96.8th)	dup	7q21.11	81812615-82516169	703554	Mat	uncertain	CACNA2D1 (overlap), PCLO (overlap)
	P75	11y	F	BMI 25.4 (99.6th)	dup	7q36.2	154607289-155005535	398246	Unk	uncertain	DPP6 (overlap), PAXIP1-AS2, PAXIP1, PAXIP1-AS1, HTR5A-AS1, HTR5A
	P76	14y	M	BMI 35.8 (99.4th)	dup	9p24.3	343822-617175	273353	Mat	uncertain	DOCK8 (overlap), KANK1 (overlap)
	P77	13m	F	weight-for height +6sd	dup	9p24.3	738076-1120625	382549	Mat	uncertain	KANK1 (overlap), DMRT1, DMRT3, DMRT2
					dup	6q27	169857809-170072426	214617	Mat	likely benign	WDR27 (overlap)
	P78	9y	F	BMI 27.1 (99th)	del	9p21.1	28191285-28339117	147832	Mat	uncertain	LINGO2* (overlap)
	P79	4y	M	BMI 31.1 (99.9th)	dup	12q21.32	88404662-88627035	222373	De novo	uncertain	C12orf50, C12orf29, CEP290, TMTC3
	P80	13y	M	BMI 45.9 (99.8th)	dup	16q23.2	81228439-81341241	112802	Not pat	uncertain	PKD1L2 (overlap), BCO1
	P81	8y	F	BMI 25.1 (98.7th)	dup	20p12.3p12.2	8784764-9388451	603687	Mat	uncertain	PLCB1* (overlap), PLCB4 (overlap)
					dup	6q27	167811439-168196651	385212	De novo	uncertain	LOC401286, LOC441178, LINC01558 (overlap)
	P82	7y	F	BMI 32.5 (99.8th)	del	20p12.1	15345658-15974369	628711	Pat	uncertain	MACROD2 (overlap, Ex7-15), LOC613266
	P83	9y	M	BMI 26.3 (98.9th)	dup	1p32.1	59762014-59947295	185281	Not mat	likely benign	FGGY (overlap)
	P84	6y	F	BMI 22.4 (99.1th)	del	1q34	238541748-238724164	182416	Unk	likely benign	LINC01139
	P85	11y	M	BMI 40.3 (99.7th)	del	2p25.3	75742-229083	153341	Unk	likely benign	SH3YL1 (overlap)
	P86	7y	F	BMI 26.7 (99.5th)	dup	2q13	110792138-111152658	360520	Unk	likely benign	MIR4267, MALL, MIR4436B2, MIR4436B1, NPHP1, LINC00116, LOC100507334, LINC01106, LINC01123
	P87	4y	F	Referred as obese	dup	2q13	110768432-111128788	360356	Mat	likely benign	MIR4267, MALL, MIR4436B2, MIR4436B1, NPHP1, LINC00116, LOC100507334
	P88	6y	M	BMI 36.7 (99.9th)	dup	2q13	110880671-110983457	102786	Unk	likely benign	NPHP1, LINC00116
	P89	13y	M	BMI 32.3 (99th)	dup	3p26.3	1840252-2157711	317459	Mat	likely benign	CNTN4 (overlap), CNTN4-AS2
	P90	4y	M	Referred as obese	dup	3p22.1	41938163-42192062	253899	Mat	likely benign	ULK4 (overlap), TRAK1 (overlap)
	P91	11y	F	BMI 27,1 (97.2th)	dup	3p22.2	37353630-37533392	179762	Mat	likely benign	GOLGA4 (overlap), C3orf35, ITGA9 (overlap)
	P92	7y	M	BMI 35.1 (99.9th)	del	4p16.1	8224452-8349226	124774	Mat	likely benign	SH3TC1 (overlap), HTRA3
	P93	12m	M	weight-for height+2.1sd	del	4q28.3	134927258-135180126	252868	Unk	likely benign	PABPC4L
	P94	12y	M	Referred as obese	del	5q21.1	101620086-101764042	143956	Unk	likely benign	SLCO4C1 (overlap), SLCO6A1 (overlap)
	P95	12y	M	BMI 25.1 (95.4th)	del	6q24.3	146950484-147006709	56225	Unk	likely benign	ADGB (overlap)
					dup	8q11.23	53617613-53787962	170349	Unk	likely benign	RB1CC1 (overlap)
	P96	12y	M	BMI 33.3 (99.2th)	dup	7q35	144320224-144504058	183834	Unk	likely benign	TPK1 (overlap)
	P97	14y	F	BMI 30.6 (97.5th)	del	8q22.2	100142380-100190619	48239	Unk	likely benign	VPS13B (overlap)
	P98	18m	F	Referred as obese	del	10q26.13	124442908-124586095	143187	Unk	likely benign	C10orf120, DMBT1P1
	P99	9y	M	BMI 38.7 (99.7th)	dup	10q23.31	89706419-89734144	27725	Unk	likely benign	PTEN * (overlap)
	P100	8y	M	BMI 25.9 (99.9th)	dup	10q26.2	128507644-128823093	315449	Mat	likely benign	DOCK1 (overlap)
	P101	9y	M	BMI 30.2 (99.5th)	del	11p13	31350529-31382939	32410	Pat	likely benign	DCDC1 (overlap)
	P102	11y	F	BMI 30.1 (98.9th)	dup	13q21.1	57537644-57872347	334703	Mat	likely benign	PRR20A, PRR20B, PRR20C, PRR20D, PRR20E
	P103	8y	F	BMI 28.4 (99.3th)	del	14q24.2	71957656-72013738	56082	Unk	likely benign	SIPA1L1 (overlap, exon 1)
	P104	6m	M	weight-for height +1sd	dup	15q11.2	22762630-23087552	324922	Unk	likely benign	TUBGCP5, CYFIP1, NIPA2, NIPA1 (overlap)
	P105	8y	M	BMI 29.2 (99.6th)	del	15q26.3	100623836-100894388	270552	Unk	likely benign	ADAMTS17 (overlap), SPATA41 (overlap)
	P106	8y	M	BMI 44.6 (99.9th)	del	16p13.3	3704780-3716024	11244	Unk	likely benign	DNASE1 (overlap), TRAP1 (overlap)
	P107	8y	M	BMI 25.5 (99.2th)	dup	16p12.2	21951223-22461960	510737	Mat	likely benign	UQCRC2, PDZD9, C16orf52, VWA3A, EEF2K, POLR3E, CDR2, RRN3P3, SMG1P1 (overlap)
	P108	8y	F	BMI 23.5 (98.3th)	dup	16p12.2	21926359-22430463	504104	Pat	likely benign	UQCRC2, PDZD9, C16orf52, VWA3A, EEF2K, POLR3E, CDR2
	P109	8 d	F	weight-for height+1.4sd	dup	18p11.21	12195931-12314505	118574	Mat	likely benign	CIDEA,* TUBB6 (overlap)
	P110	23m	M	weight-for height+1.1sd	dup	18p11.21	12882507-13176897	294390	Mat	likely benign	PTPN2 (overlap), SEH1L, CEP192
	P111	18y	F	BMI 27 (89.4th)	dup	18q21.1	44558149-44568902	10753	Unk	likely benign	KATNAL2 (overlap), TCEB3B
	P112	11y	M	BMI 35.0 (99.5th)	dup	21q22.3	47936027-48056307	120280	Pat	likely benign	DIP2A (overlap), S100B, PRMT2 (overlap)
	Abbreviations: M, male; F, female; Del, deletion; Dup, duplication; y, years; m, months; BMI, body mass index; SD; unk, unknown inheritance; mat, maternally inherited; pat, paternally inherited; not mat, not maternally inherited; Genes in bold indicates those listed in the CNV morbidity map of IDDs [39]. Genes underlined indicate obesity-related genes retrieved from the Text-mined Hypertension, O…
